# Supplementary material for: Association between Statin Use and Gastric Cancer: A Nested Case-Control Study Using a National Health Screening Cohort in Korea
Source: Pharmaceuticals (Basel). 2021 Dec 8;14(12):1283. doi: 10.3390/ph14121283 (PMC8707102; doi:10.3390/ph14121283)
Supplement: Supplementary file 1 [file pharmaceuticals-14-01283-s001.zip]

Archive with 1 entries (1 files):
- pharmaceuticals-1490653-Supplementary Tables 1-6 and Figures 1-2.pdf
